# Supplementary material for: Dao-Chi Powder Ameliorates Pancreatitis-Induced Intestinal and Cardiac Injuries via Regulating the Nrf2-HO-1-HMGB1 Signaling Pathway in Rats
Source: Front Pharmacol. 2022 Jul 11;13:922130. doi: 10.3389/fphar.2022.922130 (PMC9310041; doi:10.3389/fphar.2022.922130)
Supplement: Supplementary file 1 [file DataSheet2.ZIP]

Archive with 24 entries (21 files):
- additional files (Raw data)/
- additional files (Raw data)/Table 4.xlsx
- __MACOSX/
- __MACOSX/additional files (Raw data)/
- __MACOSX/additional files (Raw data)/._Table 4.xlsx
- additional files (Raw data)/Fig.1.xlsx
- __MACOSX/additional files (Raw data)/._Fig.1.xlsx
- additional files (Raw data)/Supplementary material.xlsx
- __MACOSX/additional files (Raw data)/._Supplementary material.xlsx
- additional files (Raw data)/Raw data (Westerns blot).pptx
- __MACOSX/additional files (Raw data)/._Raw data (Westerns blot).pptx
- additional files (Raw data)/.DS_Store
- additional files (Raw data)/Fig.6.xlsx
- __MACOSX/additional files (Raw data)/._Fig.6.xlsx
- additional files (Raw data)/Fig.5.xlsx
- __MACOSX/additional files (Raw data)/._Fig.5.xlsx
- additional files (Raw data)/Fig.4.xlsx
- __MACOSX/additional files (Raw data)/._Fig.4.xlsx
- additional files (Raw data)/Fig.3.xlsx
- __MACOSX/additional files (Raw data)/._Fig.3.xlsx
- additional files (Raw data)/Raw data sharing on Jianguoyun:Nutstore.docx
- __MACOSX/additional files (Raw data)/._Raw data sharing on Jianguoyun:Nutstore.docx
- additional files (Raw data)/Fig.2.xlsx
- __MACOSX/additional files (Raw data)/._Fig.2.xlsx
