# Supplementary material for: Dao-Chi Powder Ameliorates Pancreatitis-Induced Intestinal and Cardiac Injuries via Regulating the Nrf2-HO-1-HMGB1 Signaling Pathway in Rats
Source: Front Pharmacol. 2022 Jul 11;13:922130. doi: 10.3389/fphar.2022.922130 (PMC9310041; doi:10.3389/fphar.2022.922130)
Supplement: Supplementary file 1 [file DataSheet2.ZIP › additional files (Raw data)/Table 4.xlsx]

## Sheet: Tissue concentration
Ajugol	Duodenum		Colon		Heart
No.	Sham	SAP	Sham	SAP	Sham	SAP
1	6.31058	7.1235	51.5112	6.25586	N.D.	N.D.
2	3.98906	10.3517	139.135	11.3679	N.D.	N.D.
3	4.15581	13.2465	149.557	3.61126	0.423658	N.D.
4	7.10526	13.3768	134.289	21.3288	0.832204	N.D.
5	4.09588		44.8932		0.795206	2.89213
6					N.D.
Oleanolic acid	Duodenum		Colon		Heart
No.	Sham	SAP	Sham	SAP	Sham	SAP
1	0.0954148	1.25764	0.426565	0.515866	0.396143	N.D.
2	0.24869	0.466376	2.74381	0.16623	0.387336	N.D.
3	0.462882	2.08734	1.4607	4.36172	0.475619	N.D.
4	0.764192	0.957787	1.80568	3.901	0.0945415	0.182751
5	0	0.770742	1.05968		1.07787	N.D.
6			0.409971		0.538428
Stigmasterol	Duodenum		Colon		Heart
No.	Sham	SAP	Sham	SAP	Sham	SAP
1	58.5703	56.2636	53.7731	N.D.	N.D.	23.1732
2	20.3081	50.7279	N.D.	21.7404	N.D.	N.D.
3	32.2464	37.4661	129.084	N.D.	N.D.	N.D.
4	34.9271	30.1689	N.D.	1568.91	N.D.	N.D.
5			26.4097	N.D.	N.D.	N.D.
6			21.6551		N.D.
Chlorogenic acid	Duodenum		Colon		Heart
No.	Sham	SAP	Sham	SAP	Sham	SAP
1	83.0956	45.8237	34.6126	39.6596	55.7511	9.6519
2	25.9009	32.3796	46.3744	22.3178	68.5014	13.495
3	27.3597	109.041	55.1841	56.4325	52.27	65.12
4	112.805	183.14	49.1498	34.279	55.5574	66.2761
5	77.7914	48.8662	42.76		74.333	33.6714
6	60.3353		43.4185		99.9034
Glycyrrhizic acid	Duodenum		Colon		Heart
No.	Sham	SAP	Sham	SAP	Sham	SAP
1	8.1562	10.0281	11.0135	1.5859	2.163	1.9642
2	1.792	8.3945	4.069	2.254	1.542	1.6937
3	2.0614	5.2786	7.8385	6.7806	1.9754	1.6359
4	3.7623	5.7917	3.7086	5.1051	1.746	3.8729
5	6.3308		2.571		3.0239	2.4756
6	5.2489		2.2468
Liquiritigenin	Duodenum		Colon		Heart
No.	Sham	SAP	Sham	SAP	Sham	SAP
1	2.8018	1.4628	0.5934	0.3925	0.2456	0.1013
2	0.0983	0.4997	1.3399	1.1613	0.4044	0.0422
3	1.9158	2.1301	3.3284	2.0055	0.0868	0.0156
4	0.8073	3.8005	1.1417	0.1853	0.3023	0.0063
5	4.0766	0.4259	1.4659	1.97817	0.2521
6	0.0294
