# Supplementary material for: Dao-Chi Powder Ameliorates Pancreatitis-Induced Intestinal and Cardiac Injuries via Regulating the Nrf2-HO-1-HMGB1 Signaling Pathway in Rats
Source: Front Pharmacol. 2022 Jul 11;13:922130. doi: 10.3389/fphar.2022.922130 (PMC9310041; doi:10.3389/fphar.2022.922130)
Supplement: Supplementary file 1 [file DataSheet2.ZIP › additional files (Raw data)/Fig.1.xlsx]

## Sheet: Sheet1
AMY					Pancreas-Total scores					edema					Inflammation					Necrosis					Haemorrhage
#	Sham	SAP	DCP		#	Sham	SAP	DCP		#	Sham	SAP	DCP		#	Sham	SAP	DCP		#	Sham	SAP	DCP		#	Sham	SAP	DCP
1	1402.1	3526	2823.5		1	4.8	60	39.6		1	2	25	16.5		1	1.3	12.5	10.725		1	0.5	6.25	4.125		1	1	16.25	8.25
2	1993.2	4036.2	2451.8		2	0	78	22.8		2	0	32.5	9.5		2	0	16.25	6.175		2	0	8.125	2.375		2	0	21.125	4.75
3	1861.2	4934.4	1642		3	2.4	30	28.8		3	1	12.5	12		3	0.65	6.25	7.8		3	0.25	3.125	3		3	0.5	8.125	6
4	1611.5	4278.5	1515.3		4	6	38.4	57.6		4	2.5	16	24		4	1.625	8	15.6		4	0.625	4	6		4	1.25	10.4	12
5	996.8	3791.4	1214.8		5	7.2	49.2	38.4		5	3	20.5	16		5	1.95	10.25	10.4		5	0.75	5.125	4		5	1.5	13.325	8
6	1265.7	3216.3	1714.9		6	1.2	51.6	26.4		6	0.5	21.5	11		6	0.325	10.75	7.15		6	0.125	5.375	2.75		6	0.25	13.975	5.5
7	1739.7	4223.5	3151.7		7	9.6	63.6	21.6		7	4	26.5	9		7	2.6	13.25	5.85		7	1	6.625	2.25		7	2	17.225	4.5
8	1673.3	2796.7	3224.9		8	12	50.4	44.4		8	5	21	18.5		8	3.25	10.5	12.025		8	1.25	5.25	4.625		8	2.5	13.65	9.25
