# Supplementary material for: Dao-Chi Powder Ameliorates Pancreatitis-Induced Intestinal and Cardiac Injuries via Regulating the Nrf2-HO-1-HMGB1 Signaling Pathway in Rats
Source: Front Pharmacol. 2022 Jul 11;13:922130. doi: 10.3389/fphar.2022.922130 (PMC9310041; doi:10.3389/fphar.2022.922130)
Supplement: Supplementary file 1 [file DataSheet2.ZIP › additional files (Raw data)/Supplementary material.xlsx]

## Sheet: Table S1
Ajugol	Duodenum			Colon			Heart
No.	6 ×	12 ×	24 ×	6 ×	12 ×	24 ×	6 ×	12 ×	24 ×
1	< 0	< 0	2.6848	< 0	< 0	2.6384	< 0	< 0	0.0764
2	< 0	< 0	1.2044	< 0	< 0	2.5136	< 0	< 0	2.559
3	< 0	< 0	1.8416	< 0	< 0	1.4566	< 0	< 0	1.953
Oleanolic acid	Duodenum			Colon			Heart
No.	6 ×	12 ×	24 ×	6 ×	12 ×	24 ×	6 ×	12 ×	24 ×
1	< 0	< 0	1.7028	< 0	< 0	0.5314	< 0	< 0	< 0
2	< 0	< 0	0.8266	< 0	0.403	0.90312	< 0	< 0	2.4516
3	< 0	< 0	0.9126	< 0	< 0	1.04087	< 0	0.2756	< 0
Stigmasterol	Duodenum			Colon			Heart
No.	6 ×	12 ×	24 ×	6 ×	12 ×	24 ×	6 ×	12 ×	24 ×
1	< 0	< 0	29.17	< 0	< 0	< 0	< 0	< 0	< 0
2	< 0	< 0	44.811	< 0	< 0	< 0	< 0	< 0	< 0
3	< 0	< 0	2.1258	< 0	< 0	< 0	< 0	< 0	< 0
Chlorogenic acid	Duodenum			Colon			Heart
No.	6 ×	12 ×	24 ×	6 ×	12 ×	24 ×	6 ×	12 ×	24 ×
1	< 0	< 0	18.0016	< 0	< 0	6.982	< 0	< 0	14.836
2	< 0	< 0	41.38	< 0	< 0	12.746	< 0	< 0	24.16
3	< 0	< 0	54.708	< 0	< 0	5.902	< 0	< 0	11.398
Glycyrrhizic acid	Duodenum			Colon			Heart
No.	6 ×	12 ×	24 ×	6 ×	12 ×	24 ×	6 ×	12 ×	24 ×
1	< 0	2.3526	9.98041	< 0	5.46114	10.9798	< 0	< 0	9.7372
2	< 0	< 0	8.0716	< 0	< 0	14.7198	< 0	< 0	15.3944
3	0.2835	< 0	12.675	< 0	< 0	7.4652	< 0	< 0	7.9754
Liquiritigenin	Duodenum			Colon			Heart
No.	6 ×	12 ×	24 ×	6 ×	12 ×	24 ×	6 ×	12 ×	24 ×
1	< 0	0.4838	2.5442	< 0	0.7796	1.19758	< 0	< 0	< 0
2	0.0042	1.0688	1.4272	< 0	0.1228	0.98	< 0	< 0	< 0
3	< 0	0.1394	0.3666	0.006	< 0	0.3472	< 0	< 0	< 0

## Sheet: Figure S1
Ten monomers of the spray-dried Dao-Chi powders detected by HPLC-MS/MS (mg/kg)
#	Ajugol	Catalpol	Martynoside D	Oleanolic acid	Stigmasterol	Beta-Sitosterol	Isoorientin	Chlorogenic acid	Glycyrrhizic acid	Liquiritigenin
1	130.233	1657.18	64.9169	0.597	1638.5	2270.76	272.791	34.485	6967.51	338.571
2	125.349	1658.54	61.2957	0.665	1632.19	1994.78	304.219	32.4252	6934.92	336.146
3	133.023	1695.18	65.8472	0.665	1662.04	1865.65	286.578	34.9169	7371.69	337.708
