# Supplementary material for: Dao-Chi Powder Ameliorates Pancreatitis-Induced Intestinal and Cardiac Injuries via Regulating the Nrf2-HO-1-HMGB1 Signaling Pathway in Rats
Source: Front Pharmacol. 2022 Jul 11;13:922130. doi: 10.3389/fphar.2022.922130 (PMC9310041; doi:10.3389/fphar.2022.922130)
Supplement: Supplementary file 1 [file DataSheet2.ZIP › additional files (Raw data)/Fig.6.xlsx]

## Sheet: Worksheet
			affinity			dist from			best mode
	receptor	ligand	Minimum value	Average of the first five minima	The average of all the minima	Minimum value	Average of the first five minima	The average of all the minima	Minimum value	Average of the first five minima	The average of all the minima
vina1	Nrf2-2lz1	Liquiritigenin	-5.9	-5.78	-5.66667	0	8.0666	10.6123	0	9.8446	12.4961
vina2	HO-1-1n3u	Liquiritigenin	-7.7	-7.44	-7.25556	0	3.1454	3.09511	0	5.311	5.853
vina3	HMGB1	Liquiritigenin	-6.5	-6.3	-6.12222	0	10.2664	16.4623	0	11.3458	17.8093
vina4	Nrf2-2lz1	Stigmasterol	-7.3	-6.94	-6.66667	0	6.9594	6.75356	0	8.788	9.25422
vina5	HO-1-1n3u	Stigmasterol	-8.4	-8.08	-7.84444	0	3.0078	4.05322	0	7.1688	7.41778
vina6	HMGB1	Stigmasterol	-6.9	-6.74	-6.55556	0	13.0968	11.4503	0	16.6736	15.1416
vina7	Nrf2-2lz1	Oleanolic_acid	-7.9	-7.42	-7.06667	0	3.827	7.149	0	7.6398	11.3769
vina8	HO-1-1n3u	Oleanolic_acid	-9.7	-8.68	-8.06667	0	1.7714	1.81167	0	4.4798	4.70333
vina9	HMGB1	Oleanolic_acid	-7	-6.74	-6.65556	0	19.3354	22.3767	0	22.6726	25.6053
vina10	Nrf2-2lz1	Glycyrrhizic_acid	-8.8	-8.52	-8.34444	0	5.0824	7.697	0	9.8732	12.8098
vina11	HO-1-1n3u	Glycyrrhizic_acid	-8.6	-8.08	-7.87778	0	1.7488	2.46367	0	3.9438	5.44244
vina12	HMGB1	Glycyrrhizic_acid	-8.2	-7.86	-7.53333	0	16.2794	24.1899	0	18.187	26.3902
vina13	Nrf2-2lz1	Chlorogenic_acid	-6.4	-6.08	-5.9	0	4.923	4.36067	0	8.2794	7.03511
vina14	HO-1-1n3u	Chlorogenic_acid	-7.6	-7.32	-7.16667	0	1.448	2.44544	0	4.2492	5.67722
vina15	HMGB1	Chlorogenic_acid	-6.2	-5.86	-5.67778	0	10.256	12.9944	0	12.8628	15.5744
vina16	Nrf2-2lz1	Leonuride	-5.6	-5.46	-5.35556	0	6.6242	8.20533	0	8.6884	10.8936
vina17	HO-1-1n3u	Leonuride	-7	-6.9	-6.81111	0	2.1774	2.01567	0	4.1932	5.28611
vina18	HMGB1	Leonuride	-6	-5.78	-5.64444	0	8.166	7.82767	0	11.4612	11.1131
