# Supplementary material for: Dao-Chi Powder Ameliorates Pancreatitis-Induced Intestinal and Cardiac Injuries via Regulating the Nrf2-HO-1-HMGB1 Signaling Pathway in Rats
Source: Front Pharmacol. 2022 Jul 11;13:922130. doi: 10.3389/fphar.2022.922130 (PMC9310041; doi:10.3389/fphar.2022.922130)
Supplement: Supplementary file 1 [file DataSheet2.ZIP › additional files (Raw data)/Fig.5.xlsx]

## Sheet: WB
Duodenum_western blot
Nrf2						HO-1						HMGB1
#	Sham	SAP	DCQD	DCP		#	Sham	SAP	DCQD	DCP		#	Sham	SAP	DCQD	DCP
1	1.03265	1.24599	0.619178	1.13753		1	1.70127	1.02853	3.26574	3.4395		1	1.19763	3.44514	1.94412	1.51572
2	1.11632	1.17355	1.49551	1.52525		2	1.22042	1.98054	0.424654	3.47849		2	1	4.44839	1.26266	0.72823
3	1.26265	1.059	1.27575	1.81664		3	1	0.47306	1.72704	5.89388		3	2.7601	6.22194	3.67435	1.13501
4	1	1.20146	0.781623	1.02854		4	1.00975	1.1999
Colon_western blot
Nrf2						HO-1						HMGB1
#	Sham	SAP	DCQD	DCP		#	Sham	SAP	DCQD	DCP		#	Sham	SAP	DCQD	DCP
1	1	1.3313	1.91746	1.63357		1	3.70891	4.28406	6.05402	4.37331		1	1.16007	1.69155	1.72412	0.990251
2	2.98271	2.21591	3.23824	2.10651		2	5.811	7.61632	8.1797	6.45058		2	2.02669	2.90414	2.92368	2.36924
3	1.1768	1.58195	1.54278	1.83533		3	1	2.12492	1.69738	2.61417		3	1	2.40771	1.95285	3.18042
4	1.61592	1.14537				4	2.85116	2.95324
Heart_western blot
Nrf2						HO-1						HMGB1
#	Sham	SAP	DCQD	DCP		#	Sham	SAP	DCQD	DCP		#	Sham	SAP	DCQD	DCP
1	1	1.11878	1.27848	1.26188		1	3.06987	7.77937	5.45166	5.34301		1	1.57325	1.50734	1.26735	1.67849
2	2.04399	2.90338	2.67339	1.89896		2	3.42359	11.5378	11.1933	12.8687		2	1.61981	1.13297	0.954568	1.15882
3	1.54044	2.27471	1.73906	0.953048		3	2.02381	7.45992	7.15595	5.85227		3	1.4086	1.31556	1.89839	0.578235
						4	1	8.86819				4	1	1.72594

## Sheet: RT-PCR
Duodenum_RT-PCR
Nrf2						HO-1						HMGB1
#	Sham	SAP	DCQD	DCP		#	Sham	SAP	DCQD	DCP		#	Sham	SAP	DCQD	DCP
1	1	4.5641	2.0604	6.3378		1	1	2.1295	2.2423	5.0377		1	1	1.3352	0.7781	0.6489
2	0.9067	3.8829	1.2049	3.2648		2	1.5742	2.0479	0.9892	3.6924		2	0.6444	1.3947	1.4691	1.8151
3	1.0244	2.8147	2.537	5.7739		3	0.8815	2.6481	1.9642	4.2674		3	1.0276	1.2479	0.8815	0.8642
4	1.2724					4		2.964	1.7791			4	1.3104		1.3428
Colon_RT-PCR
Nrf2						HO-1						HMGB1
#	Sham	SAP	DCQD	DCP		#	Sham	SAP	DCQD	DCP		#	Sham	SAP	DCQD	DCP
1	1	1.625	5.6459	2.2706		1	1	5.1972	5.9714	8.21195		1	1	2.7323	1.8947	2.0429
2	1.7436	0.8932	2.8873	2.9744		2	1.7663	2.1689	3.1016	5.7829		2	1.0523	2.7293	1.0942	1.6311
3	1.0387	1.204	2.4289	4.2781		3	1.038	4.6729	2.748	7.6365		3	0.9373	1.2452	1.4672	1.0172
4	1.2461					4	1.3012	3.8721				4		1.4812		1.2346
Heart_RT-PCR
Nrf2						HO-1						HMGB1
#	Sham	SAP	DCQD	DCP		#	Sham	SAP	DCQD	DCP		#	Sham	SAP	DCQD	DCP
1	1	9.9269	6.9687	7.0548		1	1	3.475	3.8409	6.9384		1	1	2.076	0.2679	0.2956
2	1.4542	4.7285	4.3706	4.7078		2	0.877	8.741	3.5582	7.2494		2	0.8961	1.4235	0.4528	0.3818
3	1.0248	8.9323	7.2448	12.3489		3	1.1458	4.2148	1.5359	5.2582		3	0.9347	1.2849	0.5521	0.3962
4	1.3242	7.9325	4.8024	5.8241		4	0.9427	5.8813
