# Supplementary material for: Dao-Chi Powder Ameliorates Pancreatitis-Induced Intestinal and Cardiac Injuries via Regulating the Nrf2-HO-1-HMGB1 Signaling Pathway in Rats
Source: Front Pharmacol. 2022 Jul 11;13:922130. doi: 10.3389/fphar.2022.922130 (PMC9310041; doi:10.3389/fphar.2022.922130)
Supplement: Supplementary file 1 [file DataSheet2.ZIP › additional files (Raw data)/Fig.4.xlsx]

## Sheet: IL-6
Standard curve				Samples				IL-6 (pg/ml)
	OD value	Concention (nmol/ml)		#	OD value	Caculated concention (pg/ml)		#	Sham	SAP	DCP
S1	2.7	4000		A1	0.313	55.4367		1	55.437	75.171	104.594
S2	1.853	2000		A2	0.307	52.2659		2	52.266	171.887	76.87
S3	1.332	1000		A3	0.325	61.8796		3	61.88	95.521	139.668
S4	0.784	500		A4	0.341	70.6802		4	70.68	59.179	115.761
S5	0.57	250		A5	0.36	81.4427		5	81.443	141.663	122.096
S6	0.427	125		A6	0.359	80.8678		6	80.868	169.769	116.39
S7	0.369	62.5		A7	0.321	59.717		7	59.717	79.721
S8	0.268	0		A8	0.315	56.5011		8	56.501	151.762
				B1	0.349	75.1705
				B2	0.501	171.887
				B3	0.384	95.5211
				B4	0.32	59.1787
				B5	0.457	141.663
				B6	0.498	169.769
				B7	0.357	79.7209
				B8	0.472	151.762
				C1	0.399	104.594
				C2	0.352	76.8699
				C3	0.454	139.668
				C4	0.417	115.761
				C5	0.427	122.096
				C6	0.418	116.39

## Sheet: IL-10
Standard curve				待测样本				IL-10 (pg/ml)
	OD value	Concention (nmol/ml)		#	OD value	Caculated concention (pg/ml)		#	Sham	SAP	DCP
S1	2.672	4000		A1	0.267	76.8016		1	76.802	93.082	149.302
S2	1.974	2000		A2	0.248	72.5983		2	72.598	69.96	100.324
S3	1.358	1000		A3	0.322	91.2925		3	91.293	79.669	124.861
S4	0.743	500		A4	0.274	78.4541		4	78.454	80.661	114.731
S5	0.617	250		A5	0.305	86.4447		5	86.445	103.322	109.237
S6	0.447	125		A6	0.278	79.4235		6	79.424	86.445	133.607
S7	0.359	62.5		A7	0.282	80.4112		7	80.411	92.781
S8	0.236	0		A8	0.337	95.844		8	95.844	98.376
				B1	0.328	93.0823
				B2	0.235	69.9599
				B3	0.279	79.6687
				B4	0.283	80.6609
				B5	0.36	103.322
				B6	0.305	86.4447
				B7	0.327	92.7811
				B8	0.345	98.3765
				C1	0.474	149.302
				C2	0.351	100.324
				C3	0.418	124.861
				C4	0.392	114.731
				C5	0.377	109.237
				C6	0.439	133.607

## Sheet: MDA
	MDA (Duodenum)					MDA (Colon)					MDA (Heart)
	#	OD value	Protein concention	Caculated levels（nmol/mgprot）		#	OD value	Protein concention	Caculated levels（nmol/mgprot）		#	OD value	Protein concention	Caculated levels（nmol/mgprot）
	A1	0.139	4.56	1.68885		A1	0.132	4.49	1.60156		A1	0.142	5.39	1.38887
	A2	0.124	4.48	1.52658		A2	0.137	4.72	1.58303		A2	0.138	5.42	1.33996
	A3	0.127	4.79	1.46378		A3	0.118	4.58	1.39836		A3	0.114	5.91	1.00199
	A4	0.152	5.22	1.61844		A4	0.129	5.03	1.39612		A4	0.129	4.97	1.36012
	A5	0.116	4.88	1.30724		A5	0.143	5.16	1.51337		A5	0.156	5.13	1.61173
	A6	0.117	4.81	1.33821		A6	0.151	4.83	1.70982		A6	0.143	5.27	1.4311
	B1	0.182	4.8	2.11925		A7	0.137	4.92	1.51868		A7	0.13	5.79	1.17714
	B2	0.149	4.92	1.68209		A8	0.128	4.99	1.39605		A8	0.125	5.63	1.16098
	B3	0.152	4.72	1.78989		B1	0.142	4.38	1.77005		B1	0.134	5.17	1.36153
	B4	0.183	4.75	2.15366		B2	0.179	5.28	1.86202		B2	0.178	5.77	1.64596
	B5	0.179	4.26	2.34742		B3	0.168	5.44	1.69365		B3	0.157	5.28	1.57652
	B6	0.193	4.72	2.28911		B4	0.155	5.07	1.6732		B4	0.142	5.27	1.4205
	C1	0.138	5.07	1.50763		B5	0.138	4.22	1.78391		B5	0.177	5.07	1.8622
	C2	0.151	5.23	1.60436		B6	0.192	4.82	2.19124		B6	0.152	5.08	1.5836
	C3	0.174	4.99	1.94642		B7	0.199	4.83	2.26813		B7	0.178	4.97	1.91091
	C4	0.168	4.86	1.92753		B8	0.179	4.74	2.07415		B8	0.182	5.05	1.92488
	C5	0.169	5.14	1.83371		C1	0.129	5.23	1.34273		C1	0.118	5.03	1.22172
	C6	0.141	4.82	1.6216		C2	0.155	5.11	1.66011		C2	0.132	5.39	1.28523
	Blank	0.005				C3	0.179	5.17	1.90164		C3	0.163	5.44	1.59177
	Standard	0.179				C4	0.171	4.82	1.94648		C4	0.172	5.32	1.72218
						C5	0.179	5.13	1.91646		C5	0.171	5.34	1.70527
	Duodenum_MDA (nmol/mgprot)					C6	0.136	5.62	1.31953		C6	0.128	5.15	1.30173
	#	Sham	SAP	DCP		Blank	0.004				Blank	0.008
	1	1.689	2.119	1.508		Standard	0.182				Standard	0.187
	2	1.527	1.682	1.604
	3	1.464	1.79	1.946		Colon_MDA (nmol/mgprot)					Heart_MDA (nmol/mgprot)
	4	1.618	2.154	1.928		#	Sham	SAP	DCP		#	Sham	SAP	DCP
	5	1.307	2.347	1.834		1	1.60156	1.77005	1.34273		1	1.38887	1.36153	1.22172
	6	1.338	2.289	1.622		2	1.58303	1.86202	1.66011		2	1.33996	1.64596	1.28523
						3	1.39836	1.69365	1.90164		3	1.00199	1.57652	1.59177
						4	1.39612	1.6732	1.94648		4	1.36012	1.4205	1.72218
						5	1.51337	1.78391	1.91646		5	1.61173	1.8622	1.70527
						6	1.70982	2.19124	1.31953		6	1.4311	1.5836	1.30173
						7	1.51868	2.26813			7	1.17714	1.91091
						8	1.39605	2.07415			8	1.16098	1.92488

## Sheet: MPO
MPO (Duodenum)					MPO (Colon)					MPO (Heart)
#	OD value	(U/g)			#	OD value	(U/g)			#	OD value	(U/g)
A1	0.143	2.425	2.42478		A1	0.138	2.30089	2.30088		A1	0.157	2.70797	2.70796
A2	0.166	2.832	2.83186		A2	0.147	2.46018	2.46018		A2	0.176	3.04425	3.04425
A3	0.159	2.708	2.70796		A3	0.149	2.49558	2.49558		A3	0.173	2.99115	2.99115
A4	0.148	2.513	2.51327		A4	0.151	2.53097	2.53097		A4	0.162	2.79646	2.79646
A5	0.152	2.584	2.58407		A5	0.142	2.37168	2.37168		A5	0.166	2.86726	2.86726
A6	0.163	2.779	2.77876		A6	0.169	2.84956	2.84956		A6	0.171	2.95575	2.95575
A7	0.158	2.69	2.69027		A7	0.168	2.83186	2.83186		A7	0.167	2.88496	2.88496
A8	0.169	2.885	2.88496		A8	0.152	2.54867	2.54867		A8	0.147	2.53097	2.53097
B1	0.207	3.558	3.55752		B1	0.208	3.53982	3.53982		B1	0.219	3.80531	3.80531
B2	0.193	3.31	3.30973		B2	0.194	3.29203	3.29204		B2	0.237	4.12389	4.12389
B3	0.224	3.858	3.85841		B3	0.218	3.71681	3.71681		B3	0.228	3.9646	3.9646
B4	0.221	3.805	3.80531		B4	0.23	3.9292	3.9292		B4	0.21	3.64602	3.64602
B5	0.194	3.327	3.32743		B5	0.185	3.13274	3.13274		B5	0.227	3.9469	3.9469
B6	0.216	3.717	3.71681		B6	0.221	3.76991	3.76991		B6	0.239	4.15929	4.15929
B7	0.215	3.699	3.69912		B7	0.206	3.50442	3.50442		B7	0.247	4.30089	4.30088
B8	0.207	3.558	3.55752		B8	0.231	3.9469	3.9469		B8	0.175	3.02655	3.02655
C1	0.178	3.044	3.04425		C1	0.171	2.88496	2.88496		C1	0.182	3.15044	3.15044
C2	0.169	2.885	2.88496		C2	0.155	2.60177	2.60177		C2	0.174	3.00885	3.00885
C3	0.173	2.956	2.95575		C3	0.191	3.23894	3.23894		C3	0.188	3.25664	3.25664
C4	0.188	3.221	3.22124		C4	0.173	2.92035	2.92035		C4	0.198	3.43363	3.43363
C5	0.162	2.761	2.76106		C5	0.183	3.09734	3.09735		C5	0.187	3.23894	3.23894
C6	0.18	3.08	3.07965		C6	0.187	3.16814	3.16814		C6	0.172	2.97345	2.97345
Blank	0.006				Blank	0.008				Blank	0.004
Duodenum_MPO (U/g)					Colon_MPO (U/g)					Heart_MPO (U/g)
#	Sham	SAP	DCP		#	Sham	SAP	DCP		#	Sham	SAP	DCP
1	2.425	3.558	3.044		1	2.30089	3.53982	2.88496		1	2.70797	3.80531	3.15044
2	2.832	3.31	2.885		2	2.46018	3.29203	2.60177		2	3.04425	4.12389	3.00885
3	2.708	3.858	2.956		3	2.49558	3.71681	3.23894		3	2.99115	3.9646	3.25664
4	2.513	3.805	3.221		4	2.53097	3.9292	2.92035		4	2.79646	3.64602	3.43363
5	2.584	3.327	2.761		5	2.37168	3.13274	3.09734		5	2.86726	3.9469	3.23894
6	2.779	3.717	3.08		6	2.84956	3.76991	3.16814		6	2.95575	4.15929	2.97345
7	2.69	3.699			7	2.83186	3.50442			7	2.88496	4.30089
8	2.885	3.558			8	2.54867	3.9469			8	2.53097	3.02655
