# Supplementary material for: Dao-Chi Powder Ameliorates Pancreatitis-Induced Intestinal and Cardiac Injuries via Regulating the Nrf2-HO-1-HMGB1 Signaling Pathway in Rats
Source: Front Pharmacol. 2022 Jul 11;13:922130. doi: 10.3389/fphar.2022.922130 (PMC9310041; doi:10.3389/fphar.2022.922130)
Supplement: Supplementary file 1 [file DataSheet2.ZIP › additional files (Raw data)/Fig.3.xlsx]

## Sheet: Sheet1
Duodenum_total socres					Colon_total socres					Heart_total socres
#	Sham	SAP	DCP		#	Sham	SAP	DCP		#	Sham	SAP	DCP
1	4	21	16		1	1	10	9		1	0	12	12
2	3	10	3		2	3	12	3		2	0	8	11
3	5	11	8		3	4	26	13		3	4	12	10
4	2	18	10		4	0	8	8		4	6	15	11
5	6	27	10		5	3	13	12		5	4	18	6
6	10	14	4		6	7	22	10		6	2	13	4
7	0	16	14		7	8	16	10		7	5	13
8	9	17	8		8	6	10	8		8	6	12
