# Supplementary material for: Dao-Chi Powder Ameliorates Pancreatitis-Induced Intestinal and Cardiac Injuries via Regulating the Nrf2-HO-1-HMGB1 Signaling Pathway in Rats
Source: Front Pharmacol. 2022 Jul 11;13:922130. doi: 10.3389/fphar.2022.922130 (PMC9310041; doi:10.3389/fphar.2022.922130)
Supplement: Supplementary file 1 [file DataSheet2.ZIP › additional files (Raw data)/Fig.2.xlsx]

## Sheet: ET
Standard curve							Samples				ET (EU/L）
	Concention (EU/L)	OD value						OD value	Calculated concentration (EU/L)		#	Sham	SAP	DCP
S1	0	2.142					#	Y value	X value		1	39.0807	96.5891	87.1082
S2	30	1.261					A1	1.177	39.0807		2	45.2749	100.796	80.4897
S3	60	1.032					A2	1.122	45.2749		3	40.5803	103.526	89.9146
S4	120	0.751					A3	1.163	40.5803		4	43.2715	108.065	52.9145
S5	240	0.523					A4	1.139	43.2715		5	65.7785	116.865	72.4698
S6	480	0.285					A5	0.98	65.7785		6	64.4155		85.2891
S7	960	0.174					A6	0.988	64.4155		7	51.6756
							A7	1.072	51.6756		8	44.204
							A8	1.131	44.204
							B1	0.834	96.5891
							B2	0.818	100.796
							B3	0.808	103.526
							B4	0.792	108.065
							B5	0.763	116.865
							C1	0.873	87.1082
							C2	0.903	80.4897
							C3	0.861	89.9146
							C4	1.063	52.9145
							C5	0.943	72.4698
							C6	0.881	85.2891

## Sheet: D-Lac
Standard curve							Samples				D-Lac (nmol/ml）
	Concention (nmol/ml)	OD value						OD value	Caculated concention (nmol/ml)		#	Sham	SAP	DCP
S1	0	1.671					#	Y	X		1	37.2322	56.6216	32.5601
S2	5	1.448					A1	0.628	37.2322		2	47.1145	65.247	43.932
S3	10	1.257					A2	0.552	47.1145		3	30.0603	38.1978	18.8819
S4	20	0.856					A3	0.71	30.0603		4	26.0579	75.8697	26.6567
S5	40	0.633					A4	0.771	26.0579		5	42.158	79.0188	75.8697
S6	80	0.422					A5	0.586	42.158		6	14.7579	87.4177	54.8171
							A6	1.043	14.7579		7	27.9175	127.631
							A7	0.741	27.9175		8	35.7152	116.461
							A8	0.643	35.7152
							B1	0.503	56.6216
							B2	0.471	65.247
							B3	0.619	38.1978
							B4	0.442	75.8697
							B5	0.435	79.0188
							B6	0.419	87.4177
							B7	0.374	127.631
							B8	0.383	116.461
							C1	0.678	32.5601
							C2	0.573	43.932
							C3	0.922	18.8819
							C4	0.761	26.6567
							C5	0.442	75.8697
							C6	0.511	54.8171

## Sheet: VIP
Standard curve							Samples				VIP (ng/L)
	Concention (ng/L)	OD value						OD value	Caculated concention (ng/L)		#	Sham	SAP	DCP
S1	0	2.541					#	Y值	X值		1	76.1273	105.947	88.4075
S2	50	1.865					A1	1.613	76.1273		2	69.9302	73.4422	68.7123
S3	100	1.417					A2	1.667	69.9302		3	69.7077	126.139	80.4741
S4	200	0.998					A3	1.669	69.7077		4	68.1634	117.572	90.8254
S5	400	0.592					A4	1.683	68.1634		5	69.3748	84.3669	92.055
S6	800	0.323					A5	1.672	69.3748		6	80.721	135.361	90.0134
S7	1600	0.252					A6	1.575	80.721		7	70.8251	81.964
							A7	1.659	70.8251		8	71.05	141.493
							A8	1.657	71.05
							B1	1.393	105.947
							B2	1.636	73.4422
							B3	1.274	126.139
							B4	1.322	117.572
							B5	1.546	84.3669
							B6	1.226	135.361
							B7	1.565	81.964
							B8	1.196	141.493
							C1	1.515	88.4075
							C2	1.678	68.7123
							C3	1.577	80.4741
							C4	1.497	90.8254
							C5	1.488	92.055
							C6	1.503	90.0134

## Sheet: MTL
Standard Curve								Samples				MTL (ng/L)
	Concention (ng/L)	OD value							OD value	Caculated concention (ng/L)		#	Sham	SAP	DCP
S1	0	2.385						#	Y值	X值		1	235.493	297.597	306.709
S2	62.5	1.878						A1	0.974	235.493		2	275.618	228.758	270.084
S3	125	1.415						A2	0.863	275.618		3	159.484	182.037	282.548
S4	250	0.973						A3	1.263	159.484		4	174.188	276.421	329.264
S5	500	0.496						A4	1.197	174.188		5	258.717	244.86	232.899
S6	1000	0.213						A5	0.907	258.717		6	248.669	183.748	306.244
S7	2000	0.15						A6	0.935	248.669		7	195.165	266.988
								A7	1.112	195.165		8	201.296	339.842
								A8	1.089	201.296
								B1	0.811	297.597
								B2	0.995	228.758
								B3	1.164	182.037
								B4	0.861	276.421
								B5	0.946	244.86
								B6	1.157	183.748
								B7	0.885	266.988
								B8	0.725	339.842
								C1	0.791	306.709
								C2	0.877	270.084
								C3	0.846	282.548
								C4	0.745	329.264
								C5	0.982	232.899
								C6	0.792	306.244

## Sheet: cTnI
cTnI (ng/ml)
#	Sham	SAP	DCP
1	0.22	0.72	0.31
2	0.31	0.57	0.63
3	0.55	0.87	0.58
4	0.15	0.88	0.6
5	0.34	0.78	0.39
6	0.47	0.86	0.28
7	0.31	1.03	0.17
8	0.1	0.77	0.43

## Sheet: CK-MB
CK-MB (U/L)
#	Sham	SAP	DCP
1	429	973	497
2	594	676	599
3	479	767	573
4	434	716	478
5	382	463	408
6	397	512	281
7	339	603	238
8	309	529	482
